# Supplementary material for: Identification of Metabolites in the Normal Ovary and Their Transformation in Primary and Metastatic Ovarian Cancer
Source: PLoS One. 2011 May 19;6(5):e19963. doi: 10.1371/journal.pone.0019963 (PMC3098284; doi:10.1371/journal.pone.0019963)
Supplement: Table S1 — List of metabolites identified through mass spectrometry. (XLS) [file pone.0019963.s002.xls]

## Sheet: List of Metabolites
SUPER PATHWAY	SUB PATHWAY	BIOCHEMICAL NAME
Amino acid	Glycine, serine and threonine metabolism	glycine
		sarcosine (N-Methylglycine)
		dimethylglycine
		N-acetylglycine
		serine
		N-acetylserine
		threonine
		N-acetylthreonine
		betaine
	Alanine and aspartate metabolism	alanine
		beta-alanine
		N-acetylalanine
		aspartate
		N-acetylaspartate (NAA)
		asparagine
	Glutamate metabolism	glutamate
		glutamine
		pyroglutamine
		gamma-aminobutyrate (GABA)
		N-acetylglutamate
		N-acetyl-aspartyl-glutamate (NAAG)
	Histidine metabolism	histidine
		histamine
		1-methylimidazoleacetate
	Lysine metabolism	glutarate (pentanedioate)
		lysine
		2-aminoadipate
		pipecolate
		N6-acetyllysine
		glutaroyl carnitine
	Phenylalanine & tyrosine metabolism	phenyllactate (PLA)
		phenylalanine
		phenylacetate
		p-cresol sulfate
		o-cresol sulfate
		phenylpyruvate
		tyrosine
		3-(4-hydroxyphenyl)lactate
		vanillylmandelate (VMA)
		4-hydroxyphenylpyruvate
		4-hydroxyphenylacetate
		phenylacetylglutamine
		phenol sulfate
	Tryptophan metabolism	kynurenine
		tryptophan
		indolelactate
		tryptophan betaine
		N-acetyltryptophan
		C-glycosyltryptophan
		3-indoxyl sulfate
	Valine, leucine and isoleucine metabolism	3-methyl-2-oxovalerate
		beta-hydroxyisovalerate
		alpha-hydroxyisocaproate
		isoleucine
		leucine
		valine
		4-methyl-2-oxopentanoate
		alpha-hydroxyisovalerate
		isobutyrylcarnitine
		2-methylbutyroylcarnitine
		isovalerylcarnitine
		methylglutaroylcarnitine
	Cysteine, methionine, SAM, taurine metabolism	cysteine
		cysteine sulfinic acid
		cystine
		N-formylmethionine
		hypotaurine
		taurine
		S-adenosylhomocysteine (SAH)
		methionine
		N-acetylmethionine
		2-hydroxybutyrate (AHB)
	Urea cycle; arginine-, proline-, metabolism	dimethylarginine (SDMA + ADMA)
		arginine
		ornithine
		urea
		proline
		5-aminovalerate
		citrulline
		trans-4-hydroxyproline
		argininosuccinate
		stachydrine
	Creatine metabolism	creatine
		creatinine
	Butanoate metabolism	2-aminobutyrate
	Polyamine metabolism	putrescine
		N-acetylputrescine
		spermidine
		spermine
	Guanidino and acetamido metabolism	4-guanidinobutanoate
	Glutathione metabolism	glutathione, reduced (GSH)
		5-oxoproline
		glutathione, oxidized (GSSG)
		cysteine-glutathione disulfide
		ophthalmate
Peptide	Dipeptide	glycylproline
		glycylleucine
		alanylalanine
		alanylleucine
		aspartylphenylalanine
		pro-hydroxy-pro
		cysteinylglycine
		aspartate-glutamate
	gamma-glutamyl	gamma-glutamylvaline
		gamma-glutamylleucine
		gamma-glutamylisoleucine
		gamma-glutamylglutamate
		gamma-glutamylglutamine
		gamma-glutamylphenylalanine
		gamma-glutamyltyrosine
Carbohydrate	Aminosugars metabolism	N-acetylglucosamine 6-phosphate
		erythronate
		N-acetylneuraminate
		fucose
	Fructose, mannose, galactose, starch, and sucrose metabolism	fructose
		galactitol (dulcitol)
		galactose
		maltose
		mannitol
		mannose
		mannose-6-phosphate
		sorbitol
		maltotriose
		maltotetraose
		maltopentaose
		maltohexaose
	Glycolysis, gluconeogenesis, pyruvate metabolism	1,5-anhydroglucitol (1,5-AG)
		glycerate
		glucose-6-phosphate (G6P)
		glucose 1-phosphate
		glucose
		fructose-6-phosphate
		Isobar: fructose 1,6-diphosphate, glucose 1,6-diphosphate
		2-phosphoglycerate
		3-phosphoglycerate
		phosphoenolpyruvate (PEP)
		pyruvate
		lactate
	Nucleotide sugars, pentose metabolism	6-phosphogluconate
		arabitol
		ribitol
		threitol
		gluconate
		ribose
		ribulose
		Isobar: ribulose 5-phosphate, xylulose 5-phosphate
		xylitol
		arabinose
		xylonate
		xylulose
Energy	Krebs cycle	citrate
		alpha-ketoglutarate
		succinate
		succinylcarnitine
		fumarate
		malate
	Oxidative phosphorylation	acetylphosphate
		phosphate
		pyrophosphate (PPi)
Lipid	Essential fatty acid	linolenate [alpha or gamma; (18:3n3 or 6)]
		dihomo-linolenate (20:3n3 or n6)
		eicosapentaenoate (EPA; 20:5n3)
		docosapentaenoate (n3 DPA; 22:5n3)
		docosapentaenoate (n6 DPA; 22:5n6)
		docosahexaenoate (DHA; 22:6n3)
	Medium chain fatty acid	caproate (6:0)
		heptanoate (7:0)
		caprylate (8:0)
		pelargonate (9:0)
		caprate (10:0)
		undecanoate (11:0)
		laurate (12:0)
		5-dodecenoate (12:1n7)
	Long chain fatty acid	myristate (14:0)
		myristoleate (14:1n5)
		pentadecanoate (15:0)
		palmitate (16:0)
		palmitoleate (16:1n7)
		margarate (17:0)
		10-heptadecenoate (17:1n7)
		stearate (18:0)
		oleate (18:1n9)
		cis-vaccenate (18:1n7)
		linoleate (18:2n6)
		nonadecanoate (19:0)
		10-nonadecenoate (19:1n9)
		arachidate (20:0)
		eicosenoate (20:1n9 or 11)
		dihomo-linoleate (20:2n6)
		arachidonate (20:4n6)
		behenate (22:0)
		docosadienoate (22:2n6)
		docosatrienoate (22:3n3)
		adrenate (22:4n6)
		tricosanoate (23:0)
		lignocerate (24:0)
	Fatty acid, monohydroxy	4-hydroxybutyrate (GHB)
		2-hydroxystearate
		2-hydroxypalmitate
		13-HODE + 9-HODE
	Fatty acid, dicarboxylate	2-hydroxyglutarate
		azelate (nonanedioate)
		dodecanedioate
		undecanedioate
		3-carboxy-4-methyl-5-propyl-2-furanpropanoate (CMPF)
	Eicosanoid	thromboxane B2
	Fatty acid metabolism (also BCAA metabolism)	propionylcarnitine
		butyrylcarnitine
	Fatty acid metabolism	valerylcarnitine
	Carnitine metabolism	deoxycarnitine
		carnitine
		3-dehydrocarnitine
		acetylcarnitine
		hexanoylcarnitine
		octanoylcarnitine
		laurylcarnitine
		myristoylcarnitine
		palmitoylcarnitine
		stearoylcarnitine
		oleoylcarnitine
	Bile acid metabolism	cholate
		glycocholate
		taurocholate
		taurochenodeoxycholate
		glycochenodeoxycholate
		glycolithocholate sulfate
		taurolithocholate 3-sulfate
		glycocholenate sulfate
		taurocholenate sulfate
	Fatty alcohol, long chain	1-octadecanol
	Glycerolipid metabolism	choline phosphate
		ethanolamine
		phosphoethanolamine
		glycerophosphoethanolamine
		glycerol
		choline
		glycerol 3-phosphate (G3P)
		glycerophosphorylcholine (GPC)
		cytidine 5'-diphosphocholine
	Inositol metabolism	myo-inositol
		chiro-inositol
		inositol 1-phosphate (I1P)
		scyllo-inositol
	Ketone bodies	3-hydroxybutyrate (BHBA)
		1,2-propanediol
	Lysolipid	1-palmitoylglycerophosphoethanolamine
		2-palmitoylglycerophosphoethanolamine
		2-palmitoleoylglycerophosphoethanolamine
		1-stearoylglycerophosphoethanolamine
		1-oleoylglycerophosphoethanolamine
		2-oleoylglycerophosphoethanolamine
		2-linoleoylglycerophosphoethanolamine
		1-arachidonoylglycerophosphoethanolamine
		2-arachidonoylglycerophosphoethanolamine
		2-docosapentaenoylglycerophosphoethanolamine
		2-docosahexaenoylglycerophosphoethanolamine
		1-myristoylglycerophosphocholine
		1-palmitoylglycerophosphocholine
		2-palmitoylglycerophosphocholine
		1-palmitoleoylglycerophosphocholine
		1-stearoylglycerophosphocholine
		1-oleoylglycerophosphocholine
		2-oleoylglycerophosphocholine
		1-linoleoylglycerophosphocholine
		2-linoleoylglycerophosphocholine
		2-arachidonoylglycerophosphocholine
		1-palmitoylglycerophosphoinositol
		1-stearoylglycerophosphoinositol
		1-arachidonoylglycerophosphoinositol
	Monoacylglycerol	1-palmitoylglycerol (1-monopalmitin)
		2-palmitoylglycerol (2-monopalmitin)
		1-stearoylglycerol (1-monostearin)
		1-oleoylglycerol (1-monoolein)
		2-oleoylglycerol (2-monoolein)
		2-linoleoylglycerol (2-monolinolein)
	Diacylglycerol	1,2-dipalmitoylglycerol
	Sphingolipid	sphinganine
		sphingosine
	Sterol/Steroid	squalene
		cholesterol
		7-alpha-hydroxycholesterol
		7-beta-hydroxycholesterol
		androsterone sulfate
		cortisol
		cortisone
		progesterone
		7-alpha-hydroxy-3-oxo-4-cholestenoate (7-Hoca)
		4-androsten-3beta,17beta-diol disulfate 1
		4-androsten-3beta,17beta-diol disulfate 2
		5alpha-pregnan-3beta,20alpha-diol disulfate
		pregnen-diol disulfate
		pregn steroid monosulfate
		andro steroid monosulfate 2
Nucleotide	Purine metabolism, (hypo)xanthine/inosine containing	xanthine
		xanthosine
		hypoxanthine
		inosine
		2'-deoxyinosine
	Purine metabolism, adenine containing	adenine
		adenosine
		N1-methyladenosine
		adenosine 2'-monophosphate (2'-AMP)
		adenosine 3'-monophosphate (3'-AMP)
		adenosine 5'-monophosphate (AMP)
	Purine metabolism, guanine containing	guanine
		guanosine
		2'-deoxyguanosine
		N2-methylguanosine
		N2,N2-dimethylguanosine
		N6-carbamoylthreonyladenosine
	Purine metabolism, urate metabolism	urate
	Pyrimidine metabolism, cytidine containing	cytidine
		cytidine 5'-monophosphate (5'-CMP)
		cytidine-3'-monophosphate (3'-CMP)
	Pyrimidine metabolism, orotate containing	orotate
	Pyrimidine metabolism, thymine containing	thymine
	Pyrimidine metabolism, thymine containing; Valine, leucine and isoleucine metabolism/	3-aminoisobutyrate
	Pyrimidine metabolism, uracil containing	uracil
		5,6-dihydrouracil
		uridine
		pseudouridine
		5-methyluridine (ribothymidine)
	Purine and pyrimidine metabolism	methylphosphate
Cofactors and vitamins	Ascorbate and aldarate metabolism	ascorbate (Vitamin C)
		dehydroascorbate
		threonate
		glucarate (saccharate)
		arabonate
	Hemoglobin and porphyrin	heme
	Hemoglobin and porphyrin metabolism	bilirubin (Z,Z)
		bilirubin (E,E)
		biliverdin
	Nicotinate and nicotinamide metabolism	nicotinamide
		nicotinamide adenine dinucleotide (NAD+)
		nicotinamide riboside
		quinolinate
	Pantothenate and CoA metabolism	pantothenate
	Riboflavin metabolism	flavin adenine dinucleotide (FAD)
		riboflavin (Vitamin B2)
	Tocopherol metabolism	alpha-tocopherol
		delta-tocopherol
		gamma-tocopherol
	Vitamin B6 metabolism	pyridoxate
Xenobiotics	Benzoate metabolism	hippurate
		catechol sulfate
	Chemical	glycolate (hydroxyacetate)
		glycerol 2-phosphate
		trizma acetate
		methyl-alpha-glucopyranoside
		oxamate
	Drug	ofloxacin
		4-acetaminophen sulfate
		4-acetamidophenol
		p-acetamidophenylglucuronide
		2-hydroxyacetaminophen sulfate
		2-methoxyacetaminophen sulfate
		3-(cystein-S-yl)acetaminophen
		lidocaine
		metoprolol
		metoprolol acid metabolite
		N-ethylglycinexylidide
		meprobamate
	Food component/Plant	saccharin
		quinate
		thymol sulfate
		ergothioneine
	Xanthine metabolism	caffeine
	Sugar, sugar substitute, starch	erythritol
