# Supplementary material for: Identification of Metabolites in the Normal Ovary and Their Transformation in Primary and Metastatic Ovarian Cancer
Source: PLoS One. 2011 May 19;6(5):e19963. doi: 10.1371/journal.pone.0019963 (PMC3098284; doi:10.1371/journal.pone.0019963)
Supplement: Table S2 — ANOVA analysis of metabolites grouped by class of compound. (XLS) [file pone.0019963.s003.xls]

## Sheet: ANOVA
			ANOVA
			EOC Normal		MOC Normal		MOC EOC
		BIOCHEMICAL NAME	Fold Change	P Value	Fold Change	P Value	Fold Change	P Value
Amino acid	Glycine, serine and threonine metabolism	N-acetylglycine	1.53	0.0125	1.66	0.0093	1.09	0.6591		KEY
		N-acetylthreonine	1.86	0.004	1.37	0.1705	-1.36	0.194		upregulated
		betaine	3.32	0.0165	3.08	0.0449	-1.08	0.8907		downregulated
	Alanine and aspartate metabolism	N-acetylaspartate (NAA)	3.5	0.0301	85.6	1.11e-07	24.47	2.68e-05		approached significance
	Glutamate metabolism	glutamine	1.29	0.1455	2	0.0012	1.55	0.0326
		pyroglutamine	2.83	0.0026	2.74	0.009	-1.03	0.9264
		N-acetylglutamate	1.89	0.0734	5.11	0.0003	2.7	0.0185
		N-acetyl-aspartyl-glutamate (NAAG)	2.19	0.0352	8.09	1.9e-05	3.68	0.0037
	Histidine metabolism	1-methylimidazoleacetate	-2.06	0.0002	-2.18	0.0003	-1.06	0.7563
	Phenylalanine & tyrosine metabolism	phenyllactate (PLA)	195.45	0.0023	1.69	0.7724	-115.94	0.0144
		phenylacetate	1.93	0.0203	1.05	0.8816	-1.85	0.0578
		phenylpyruvate	4.12	0.0098	1.12	0.8465	-3.68	0.036
		3-(4-hydroxyphenyl)lactate	8.6	0.0013	1.36	0.6581	-6.33	0.0133
		4-hydroxyphenylpyruvate	17.82	0.0069	1.98	0.5465	-8.99	0.0648
		phenol sulfate	-2.22	0.0535	-3	0.0217	-1.35	0.5195
	Tryptophan metabolism	kynurenine	2.83	0.0095	2.24	0.0681	-1.26	0.5929
		indolelactate	2.94	0.0003	1	0.9933	-2.93	0.0015
	Valine, leucine and isoleucine metabolism	3-methyl-2-oxovalerate	1.35	0.0125	1.03	0.7996	-1.31	0.0495
		2-methylbutyroylcarnitine	2.64	0.2419	14.35	0.0077	5.43	0.0835
	Cystein, methionine, SAM, taurine metabolism	N-formylmethionine	2.17	0.0154	1.61	0.1761	-1.35	0.3941
		taurine	-1.75	1.7e-05	-1.75	9.48e-05	1	0.9981
		2-hydroxybutyrate (AHB)	1.76	0.0012	2.04	0.0004	1.16	0.4121
	Urea cycle; arginine-, proline-, metabolism	trans-4-hydroxyproline	1.49	0.0397	1.9	0.0048	1.28	0.2573
	Creatine metabolism	creatinine	-1.18	0.0425	-1.29	0.0093	-1.09	0.367
	Butanoate metabolism	2-aminobutyrate	1.46	0.0316	2.25	0.0002	1.54	0.0325
	Polyamine metabolism	N-acetylputrescine	3.1	0.0058	1.46	0.3859	-2.12	0.0964
	Glutathione metabolism	ophthalmate	1.08	0.8248	2.94	0.0128	2.72	0.0221
Peptide	Dipeptide	glycylleucine	1.54	0.0328	1.67	0.0267	1.08	0.72
		pro-hydroxy-pro	1.25	0.2289	2.34	0.0003	1.87	0.0061
	gamma-glutamyl	gamma-glutamylglutamine	1.27	0.32	2.27	0.0052	1.79	0.0435
Carbohydrate	Aminosugars metabolism	N-acetylglucosamine 6-phosphate	1.14	0.3374	1.48	0.0152	1.3	0.0993
		erythronate	1.74	0.005	1.51	0.0584	-1.16	0.4944
		fucose	2.57	2.91e-05	1.81	0.0103	-1.42	0.1172
	Fructose, mannose, galactose, starch, and sucrose metabolism	mannose-6-phosphate	1.29	0.4029	2.53	0.0103	1.97	0.058
	Glycolysis, gluconeogenesis, pyruvate metabolism	glucose-6-phosphate (G6P)	1.19	0.5487	2.91	0.0029	2.44	0.0118
		fructose-6-phosphate	1.29	0.4077	2.69	0.0072	2.09	0.042
		lactate	1.46	0.0005	1.37	0.0076	-1.07	0.572
	Nucleotide sugars, pentose metabolism	6-phosphogluconate	-1.64	0.0538	-1.92	0.0264	-1.17	0.5739
Energy	Krebs Cycle	fumarate	1.99	0.0097	2.56	0.0025	1.28	0.3897
		malate	1.79	0.0008	1.91	0.001	1.07	0.7099
Lipid	Long chain fatty acid	myristate (14:0)	1.16	0.4598	2.38	0.0008	2.04	0.0051
		myristoleate (14:1n5)	1.14	0.2598	1.5	0.0037	1.32	0.0418
		pentadecanoate (15:0)	1.13	0.2776	1.61	0.0007	1.43	0.0092
		palmitate (16:0)	1.12	0.2691	1.38	0.0079	1.23	0.0759
		oleate (18:1n9)	1.13	0.7389	4.84	0.0006	4.29	0.0014
		cis-vaccenate (18:1n7)	-1.04	0.9499	9.47	0.0024	9.83	0.0024
		nonadecanoate (19:0)	2.06	0.0057	-1.02	0.9498	-2.1	0.0131
		arachidate (20:0)	2.28	0.0112	2.98	0.0039	1.3	0.4562
		dihomo-linoleate (20:2n6)	2.14	0.063	-1.56	0.3277	-3.35	0.0132
		arachidonate (20:4n6)	1	0.968	-1.67	7.97e-05	-1.67	8.9e-05
		behenate (22:0)	2.79	0.0024	1.58	0.2027	-1.77	0.1183
		tricosanoate (23:0)	2.27	0.0009	-1.01	0.9777	-2.29	0.003
		lignocerate (24:0)	11.17	0.0002	1.85	0.3319	-6.02	0.0088
	Fatty acid, monohydroxy	4-hydroxybutyrate (GHB)	1.02	0.9197	2.33	0.0035	2.27	0.0049
		2-hydroxystearate	1.49	0.0019	-1.09	0.527	-1.62	0.0012
		2-hydroxypalmitate	2.43	0.0005	-1.11	0.6764	-2.7	0.0007
	Fatty acid, dicarboxylate	2-hydroxyglutarate	3.06	0.0114	2.11	0.1231	-1.45	0.4433
	Fatty acid metabolism (also BCAA metabolism)	propionylcarnitine	2.46	0.0802	5.7	0.0047	2.32	0.1551
		butyrylcarnitine	3.62	0.0094	7.88	0.0005	2.18	0.1562
	Fatty acid metabolism	valerylcarnitine	1.37	0.0639	2.28	0.0001	1.67	0.0103
	Carnitine metabolism	deoxycarnitine	2.43	0.0079	1.96	0.0666	-1.24	0.5554
		carnitine	1.79	4.55e-05	1.88	9.3e-05	1.05	0.7502
		acetylcarnitine	1.75	0.0001	2.39	1.89e-06	1.36	0.0442
		palmitoylcarnitine	16.83	0.0271	-1.42	0.8015	-23.87	0.0315
		stearoylcarnitine	23.52	0.0029	-1.37	0.7771	-32.22	0.0044
	Fatty alcohol, long chain	1-octadecanol	1.17	0.0938	1.32	0.0136	1.12	0.2826
	Glycerolipid metabolism	glycerol	-1.08	0.6636	1.58	0.0228	1.7	0.0104
		cytidine 5'-diphosphocholine	2.31	0.0027	1.94	0.03	-1.19	0.5567
	Ketone bodies	3-hydroxybutyrate (BHBA)	3.25	0.0714	8.63	0.0056	2.66	0.19
	Lysolipid	2-palmitoylglycerophosphoethanolamine	-1.57	0.0811	-2.33	0.0059	-1.49	0.1802
		1-stearoylglycerophosphoethanolamine	1.48	0.1776	-1.62	0.1468	-2.4	0.0128
		2-oleoylglycerophosphoethanolamine	1.6	0.0775	-1.57	0.1356	-2.51	0.0045
		2-linoleoylglycerophosphoethanolamine	5.23	0.0299	-1.26	0.7801	-6.6	0.0323
		1-arachidonoylglycerophosphoethanolamine	-1.34	0.0188	-1.66	0.0007	-1.24	0.1218
		2-arachidonoylglycerophosphoethanolamine	-1.52	0.0663	-2.56	0.0008	-1.69	0.0472
		2-docosahexaenoylglycerophosphoethanolamine	1.23	0.388	-1.75	0.0451	-2.15	0.0088
		2-oleoylglycerophosphocholine	1.82	0.079	-1.59	0.2298	-2.89	0.0097
		2-arachidonoylglycerophosphocholine	-1.28	0.4581	-2.71	0.013	-2.12	0.0595
	Monoacylglycerol	1-oleoylglycerol (1-monoolein)	1.23	0.9117	174.24	0.0192	142.13	0.0262
	Sphingolipid	sphingosine	10.59	0.0542	-2.6	0.4813	-27.47	0.0215
	Sterol/Steroid	squalene	1.91	0.0685	4.52	0.0006	2.36	0.0389
Nucleotide	Purine metabolism, (hypo)xanthine/inosine containing	xanthine	2.06	0.0021	1.35	0.2225	-1.52	0.0983
	Purine metabolism, adenine containing	adenosine 5'-monophosphate (AMP)	3.44	0.013	2.24	0.1392	-1.54	0.4317
	Pyrimidine metabolism, cytidine containing	cytidine	2.91	0.013	1.19	0.7112	-2.45	0.0644
		cytidine 5'-monophosphate (5'-CMP)	-2.01	0.024	-2.56	0.0087	-1.27	0.4794
		cytidine-3'-monophosphate (3'-CMP)	1.55	0.0364	1.65	0.0372	1.06	0.8002
	Pyrimidine metabolism, thymine containing	thymine	7.6	0.0167	4.05	0.1345	-1.88	0.4998
	Pyrimidine metabolism, uracil containing	uracil	2.16	0.0094	1.37	0.3235	-1.58	0.1657
Cofactors and vitamins	Ascorbate and aldarate metabolism	glucarate (saccharate)	1.65	0.1053	3.12	0.0024	1.89	0.0751
	Nicotinate and nicotinamide metabolism	quinolinate	1.08	0.7815	2.83	0.002	2.63	0.0042
	Tocopherol metabolism	alpha-tocopherol	1.85	0.7129	1160.41	0.0009	627.67	0.0023
		delta-tocopherol	1.1	0.9354	1950.08	3.59e-06	1775.51	5.57e-06
		gamma-tocopherol	1.65	0.8551	3.12	7.26e-06	1.89	1.42e-05
Xenobiotics	Food component/Plant	ergothioneine	1.6	0.0633	2.5	0.0025	1.56	0.121
		stachydrine	26.17	0.0076	1.97	0.6022	-13.26	0.0589
