# Supplementary material for: Identification of Metabolites in the Normal Ovary and Their Transformation in Primary and Metastatic Ovarian Cancer
Source: PLoS One. 2011 May 19;6(5):e19963. doi: 10.1371/journal.pone.0019963 (PMC3098284; doi:10.1371/journal.pone.0019963)
Supplement: Table S3 — Ingenuity pathway analysis for the top 15 canonical pathways for EOC. (XLS) [file pone.0019963.s004.xls]

## Sheet: Sheet1
Canonical Pathway	Molecules
Aminoaceyl-tRNA Biosynthesis	glycine, L-alanine, L-aspartate, L-cysteine, L-glutamate, L-glutamine, L-histidine, L-isoleucine, L-leucine, L-methionine, L-phenylalanine, L-proline, L-serine, L-threonine, L-tryptophan, L-tyrosine, L-valine
Urea Cycle & Metabolism of Amino Groups	citrulline, creatine, fumarate, L-asparatate, L-glutamate, L-ornithine, L-proline, N-(L-arginino)succinate, N-acetyl-L-glutamate, putrescine, sarcosine, spermidine, spermine
Arginine & Proline Metabolism	4-guanidinobutanoic acid, 5-aminovaleric acid, citrulline, creatine, fumarate, GABA, L-aspartate, L-glutamate, L-ornithine, L-proline, N-(L-arginino)succinate, N-acetylputrescine, putrescine, pyruvate, spermidine, spermine, trans-4-hydroxy-L-proline
Glycine, Serine, & Threonine Metabolism	betaine, choline, creatine, D-glycerate, dimethylglycine, glycine, L-asparatate, L-cysteine, L-serine, L-threonine, phosphorylcholine, phosphorylethanolamine, pyruvate, sarcosine
Alanine & Asparate Metabolism	2-oxoglutarate, β-alanine, citrate, fumarate, L-alanine, L-asparagine, L-aspartate, N-(L-arginino)succinate, N-acetyl-L-asparate (NAA), pyruvate, succinate
Glutamate Metabolism	2-oxoglutarate, citrate, fumarate, GABA, glutathione, glutathione disulfide, L-glutamate, L-glutamine, N-acetyl-D-glucosamine 6-phosphate, succinate
Nitrogen Metabolism	AMP, glycine, L-asparagine, L-aspartate, L-glutamate, L-glutamine, L-histidine, L-phenylalanine, L-tryptophan, L-tyrosine
β-alanine Metabolism	β-alanine, dihydrouracil, GABA, L-aspartate, L-histidine, quinolinate, spermidine, spermine, uracil
Valine, Leucine, & Isoleucine Biosynthesis	(3S)3-methyl-2-oxopentanoate, α-ketoisocaproic acid, L-isoleucine, L-leucine, L-valine, pyruvate
Phenylalanine, Tyrosine, & Tryptophan Biosynthesis	L-histidine, L-phenylalanine, L-tryptophan, L-tyrosine, phenylpyruvate, phosphoenolpyruvate
Methionine Metabolism	L-cysteine, L-methionine, L-serine, N-formylmethionine, O-succinylhomoserine, ribose, S-adenosylhomocysteine
Phenylalanine Metabolism	4-hydroxylphenylacetate, fumarate, L-phenylalanine, phenyllactate (PLA), phenylpyruvate, pyruvate, succinate
Cyanoamino Metabolism	glycine, L-asparagine, L-aspartate, L-cysteine, L-glutamate, L-serine
Pantothenate & CoA Biosynthesis	β-alanine, dihydrouracil, L-cystine, L-valine, pyruvate, uracil
Cysteine Metabolism	3-sulfino-L-alanine, glutathione, L-alanine, L-cysteine, L-cystine, L-serine, pyruvate
