# Supplementary material for: Identification of Metabolites in the Normal Ovary and Their Transformation in Primary and Metastatic Ovarian Cancer
Source: PLoS One. 2011 May 19;6(5):e19963. doi: 10.1371/journal.pone.0019963 (PMC3098284; doi:10.1371/journal.pone.0019963)
Supplement: Table S4 — Ingenuity pathway analysis for the top 15 canonical pathways for MOC. (XLS) [file pone.0019963.s005.xls]

## Sheet: Canonical Pathway for MOC
Canonical Pathway	Molecules
Aminoaceyl-tRNA Biosynthesis	glycine, L-alanine, L-asparagine, L-glutamate, L-glutamine, L-histidine, L-isoleucine, L-leucine, L-methionine, L-phenylalanine, L-proline, L-serine, L-threonine, L-tryptophan, L-tyrosine, L-valine
Arginine & Proline Metabolism	4-guanidinobutanoic acid, 5-aminovaleric acid, creatine, GABA, L-glutamate, L-proline, N-(L-arginino)succinate, N-acetylputrescine, putrescine, pyruvate, spermidine, spermine, trans-4-hydroxy-L-proline
Glutamate Metabolism	2-oxoglutarate, citrate, GABA, glutathione, glutathione disulfide, L-glutamate, L-glutamine, N-acetyl-D-glucosamine 6-phosphate, succinate
Urea Cycle & Metabolism of Amino Groups	creatine, L-glutamate, L-proline, N-(L-arginino)succinate, putrescine, sarcosine, spermidine, spermine
Valine, Leucine, & Isoleucine Biosynthesis	(3S)3-methyl-2-oxopentanoate, α-ketoisocaproic acid, L-isoleucine, L-leucine, L-valine, pyruvate
Alanine & Asparate Metabolism	2-oxoglutarate, β-alanine, citrate, L-alanine, L-asparagine, N-(L-arginino)succinate, pyruvate, succinate
Nitrogen Metabolism	glycine, L-asparagine, L-glutamate, L-glutamine, L-histidine, L-phenylalanine, L-tryptophan, L-tyrosine
β-alanine Metabolism	β-alanine, GABA, L-histidine, quinolinate, spermidine, spermine, uracil
Glycine, Serine, & Threonine Metabolism	choline, creatine, dimethylglycine, glycine, L-serine, L-threonine, pyruvate, sarcosine
Methionine Metabolism	L-methionine, L-serine, N-formylmethionine, O-succinylhomoserine, ribose, S-adenosylhomocysteine
Phenylalanine, Tyrosine, & Tryptophan Biosynthesis	L-histidine, L-phenylalanine, L-tryptophan, L-tyrosine, phenylpyruvate
Pyrimidine Metabolism	butanoate, β-alanine, CMP, cytidine, L-glutamine, orotate, thymine, uracil
Pentose & Glucuronate Interconversion	D-ribulose, D-xylose, D-xylulose, glucose-1-phosphate, pyruvate, xylitol
Purine Metabolism	3'-AMP, adenosine, deoxyguanosine, deoxyinosine, glycine, guanine, guanosine, hypoxanthine, inosine, L-glutamine, xanthine, xanthosine
Glycoxylate & Decarboxylate Metabolism	2-oxoglutarate, citrate, N-formylmethionine, pyruvate, succinate
